# Supplementary material for: Digital Engagement and Health Behaviors Among Village Health Volunteers in Southern Thailand: A Cross-Sectional Study
Source: Int J Environ Res Public Health. 2026 May 7;23(5):618. doi: 10.3390/ijerph23050618 (PMC13206079; doi:10.3390/ijerph23050618)
Supplement: Supplementary file 1 [file ijerph-23-00618-s001.zip]

Archive with 1 entries (1 files):
- ijerph-4162316-supplementary.pdf
